# Supplementary material for: Burden of disease from inadequate water, sanitation and hygiene for selected adverse health outcomes: An updated analysis with a focus on low- and middle-income countries
Source: Int J Hyg Environ Health. 2019 Jun;222(5):765–77. doi: 10.1016/j.ijheh.2019.05.004 (PMC6593152; doi:10.1016/j.ijheh.2019.05.004)
Supplement: Multimedia component 2 [file mmc2.xls]

## Sheet: exposure
Exposure data for the year 2016
		Drinking water				Sanitation			Hygiene
iso3	Country	Basic drinking water, piped water on premises	Basic drinking water, non-piped	Surface water, unimproved or limited drinking water	Household water treatment using filters or boiling	Basic sanitation in a community > 75% sanitation coverage	Basic sanitation	Open defecation, unimproved or limited sanitation	Handwashing with soap after potential faecal contact
AFG	Afghanistan	11.3712	53.7506	34.8782	13.3602	6.9	39.2204	60.7796	44.2284
AGO	Angola	20.5411	20.7582	58.7008	12.4111	38	39.4294	60.5706	29.3679
ALB	Albania	82.3111	7.86123	9.8277	6.7287	90.6	97.6907	2.30934	97.0172
AND	Andorra	99.9999	1.52588e-05	8.39233e-05	14.4417		99.9999	0.0001	98.4197
ARE	United Arab Emirates	89.3737	10.1405	0.485825	15.212		99.9772	0.0228	91.986
ARG	Argentina	99.594	0.0853271	0.320656	34.4159		94.8399	5.16012	85.7136
ARM	Armenia	96.7539	1.92027	1.32581	8.55166	73.6	91.5828	8.41724	92.7443
ATG	Antigua and Barbuda	74.5595	20.1387	5.30183	13.6161		87.5043	12.4957	90.367
AUS	Australia	94.8563	5.13496	0.00878906	15.0049		99.9999	8e-05	96.3737
AUT	Austria	99.9998	9.91821e-05	9.15527e-05	13.9991		99.9734	0.02663	98.3441
AZE	Azerbaijan	72.2981	12.6389	15.063	63.2112	56.3	89.3491	10.6509	96.9759
BDI	Burundi	25.8803	30.3549	43.7648	9.27481	1	50.4603	49.5397	8.66728
BEL	Belgium	99.9999	7.62939e-06	9.15527e-05	14.818		99.4861	0.51394	98.4841
BEN	Benin	36.4706	31.0534	32.476	0.797697	0.5	13.9301	86.0699	7.49076
BFA	Burkina Faso	18.7057	35.5438	45.7505	0.862587	6	22.5321	77.4679	13.3857
BGD	Bangladesh	15.4371	82.1188	2.44406	9.09525	11.5	46.9246	53.0754	47.1214
BGR	Bulgaria	98.4414	0.764732	0.793869	39.3066		85.9811	14.0189	97.2107
BHR	Bahrain	91.188	7.71873	1.09327	15.0623		99.0389	0.96107	92.1795
BHS	Bahamas	73.5886	21.7521	4.65929	15.5588		91.6167	8.38327	90.9094
BIH	Bosnia and Herzegovina	90.6103	7.2407	2.14902	3.70875	88.6	94.7821	5.2179	97.3565
BLR	Belarus	88.4556	9.54713	1.99728	38.2494	95.6	94.254	5.74603	97.2443
BLZ	Belize	82.7403	15.0143	2.24534	12.3242	91.5	87.1572	12.8428	86.2039
BOL	Bolivia (Plurinational State of)	74.2426	18.8741	6.88332	28.5349	0.3	52.614	47.386	70.7894
BRA	Brazil	95.8358	1.89432	2.26989	33.2091	77.7	86.1483	13.8517	85.5118
BRB	Barbados	73.5886	21.7521	4.65929	13.8531		91.6167	8.38327	90.4466
BRN	Brunei Darussalam	99.4216	0.094101	0.484306	14.2632		96.3304	3.66959	95.9688
BTN	Bhutan	97.8871	1.20171	0.911232	96.8655	33.1	62.8705	37.1295	80.336
BWA	Botswana	73.4799	5.93768	20.5824	9.97663		59.9559	40.0441	37.162
CAF	Central African Republic	15.1647	39.206	45.6293	1.02562	0	25.087	74.913	15.8816
CAN	Canada	98.5553	0.382225	1.0625	14.3415		98.5	1.5	90.9009
CHE	Switzerland	99.9999	0	9.15527e-05	14.2036		99.891	0.10896	98.3791
CHL	Chile	99.4398	0.318192	0.242043	14.604		99.1411	0.85894	90.9698
CHN	China	85.056	12.527	2.41701	61.3416	64.2	75.0373	24.9627	91.7602
CIV	Côte d'Ivoire	45.2853	27.8049	26.9098	1.39344	8.4	29.9318	70.0682	21.0454
CMR	Cameroon	34.7273	31.305	33.9677	2.95378	9.9	38.835	61.165	7.65486
COD	Democratic Republic of the Congo	22.0727	20.259	57.6682	1.50421	4.1	19.7137	80.2863	6.73605
COG	Congo	42.9096	26.1636	30.9268	8.65745	0	15.0093	84.9907	22.3755
COK	Cook Islands	89.0765	8.37507	2.54842	63.4878		93.4433	6.55666	92.9769
COL	Colombia	88.165	8.78072	3.05426	31.2076	79.4	84.4392	15.5608	85.2
COM	Comoros	56.5572	26.7784	16.6644	19.6657	2.6	34.166	65.834	13.6417
CPV	Cabo Verde	79.6306	7.55387	12.8156	10.6852		65.207	34.793	22.4355
CRI	Costa Rica	99.4946	0.29631	0.209137	32.9744	96.4	97.1486	2.85145	86.1015
CUB	Cuba	78.5977	16.7481	4.65418	28.4259	86.3	90.8185	9.1815	86.0251
CYP	Cyprus	99.9999	1.52588e-05	9.15527e-05	14.0161		99.3697	0.63034	98.347
CZE	Czechia	99.8523	0.0363083	0.111351	14.1735		99.1362	0.86384	98.3747
DEU	Germany	99.9999	1.52588e-05	8.39233e-05	14.2423		99.2191	0.78088	98.3857
DJI	Djibouti	66.1235	11.0302	22.8463	2.3101	52.6	51.3781	48.6219	73.3308
DMA	Dominica	73.5886	21.7521	4.65929	28.5598		77.8928	22.1072	84.9669
DNK	Denmark	99.9992	0.000465393	0.00038147	14.5594		99.5972	0.40277	98.4399
DOM	Dominican Republic	78.3926	16.4284	5.17898	30.0116	75.2	82.697	17.303	72.8809
DZA	Algeria	75.5025	18.298	6.1995	1.42321	83.8	87.4877	12.5123	85.6166
ECU	Ecuador	86.0162	7.07644	6.90739	29.7112	75.5	86.1382	13.8618	85.3247
EGY	Egypt	96.5151	1.85015	1.63476	5.04368	90.5	93.1695	6.83052	83.0066
ERI	Eritrea	13.3913	5.81055	80.7982	7.51328		11.2575	88.7425	9.16233
ESP	Spain	99.9676	-6.10352e-05	0.0324707	14.3499		99.877	0.123	98.4045
EST	Estonia	95.3995	4.27198	0.328537	14.2555		99.6088	0.39117	98.3499
ETH	Ethiopia	20.7064	19.8275	59.4661	2.21507	0.4	7.07892	92.9211	2.78465
FIN	Finland	99.9999	-7.62939e-06	8.39233e-05	14.4698		99.4479	0.55208	98.4246
FJI	Fiji	86.07	7.60092	6.32912	61.7521		95.677	4.32295	91.5849
FRA	France	99.9992	0.000465393	0.00038147	14.3512		98.652	1.34799	98.4043
FSM	Micronesia (Fed. States of)	54.8633	32.5563	12.5804	55.896		64.4468	35.5532	75.6075
GAB	Gabon	80.9382	7.64936	11.4124	2.7637	8.6	40.9304	59.0696	42.6627
GBR	United Kingdom	99.9999	0	9.15527e-05	14.4304		99.1127	0.88729	98.4178
GEO	Georgia	81.4862	12.0738	6.44	5.69349	93.3	84.8767	15.1233	96.963
GHA	Ghana	28.697	50.1332	21.1698	1.79449	1.8	14.2795	85.7205	19.4367
GIN	Guinea	25.1981	42.9949	31.807	0.790833	2.5	21.9523	78.0477	9.21664
GMB	Gambia	66.2919	14.2528	19.4553	1.02237	7.1	41.6938	58.3062	9.79248
GNB	Guinea-Bissau	20.4609	49.8936	29.6455	1.31417	1.7	21.466	78.534	8.38878
GNQ	Equatorial Guinea	32.75	16.7782	50.4718	16.2803	88.7	74.5379	25.4621	31.2492
GRC	Greece	100	-5.34058e-05	8.39233e-05	14.3143		98.964	1.03603	98.398
GRD	Grenada	73.5886	21.7521	4.65929	25.9304		78.3023	21.6977	83.8107
GTM	Guatemala	78.0124	16.2077	5.7799	27.7119	66.4	67.3629	32.6371	73.7465
GUY	Guyana	66.8594	28.4708	4.66978	11.5444	84.3	86.1641	13.8359	81.6647
HND	Honduras	89.4244	3.57443	7.00121	27.0234	50.2	79.7764	20.2236	79.81
HRV	Croatia	99.2337	0.505394	0.260956	13.8453		97.4661	2.53387	98.3144
HTI	Haiti	23.0788	41.9401	34.9811	2.42647	1.9	30.5438	69.4562	42.1938
HUN	Hungary	99.1324	0.839592	0.0279922	38.9786		97.3431	2.65693	98.3687
IDN	Indonesia	18.0776	72.6192	9.3032	91.5963	52.3	67.8866	32.1134	78.5393
IND	India	41.9714	46.1257	11.903	18.1031	26.5	44.1511	55.8489	71.7054
IRL	Ireland	99.2756	-0.0013504	0.725754	13.914		92.178	7.82204	98.333
IRN	Iran (Islamic Republic of)	90.5201	4.44234	5.03757	9.33335		88.2898	11.7102	85.6367
IRQ	Iraq	75.6655	9.49328	14.8412	5.50843	93	85.6593	14.3407	90.2271
ISL	Iceland	99.9992	0.000465393	0.00038147	14.7235		98.7774	1.22256	98.4679
ISR	Israel	99.9999	7.62939e-06	8.39233e-05	14.6716		99.9999	0.0001	98.4591
ITA	Italy	99.9999	0	9.15527e-05	14.0782		99.2814	0.71856	98.3576
JAM	Jamaica	78.9745	14.2005	6.82504	40.7768	82.6	85.3737	14.6263	79.1191
JOR	Jordan	86.6689	11.8247	1.5064	23.9397	100	96.7081	3.29194	86.8206
JPN	Japan	98.9436	0.00193024	1.05446	14.5788		99.8378	0.16217	96.5181
KAZ	Kazakhstan	72.0088	19.616	8.37524	64.0695	98.4	97.8053	2.19469	96.7959
KEN	Kenya	27.7156	31.6762	40.6082	25.17	5.8	29.8447	70.1553	15.6058
KGZ	Kyrgyzstan	85.0695	2.70996	12.2206	33.3505	97	96.5861	3.41393	92.0467
KHM	Cambodia	22.9966	53.443	23.5604	52.7697	22.5	48.8254	51.1746	71.5635
KIR	Kiribati	32.0598	32.9535	34.9867	55.25		39.7729	60.2271	79.5581
KNA	Saint Kitts and Nevis	73.5886	21.7521	4.65929	13.8798		91.6167	8.38327	90.4538
KOR	Republic of Korea	99.5352	0.0480194	0.416809	14.39		98.8996	1.10043	96.1404
KWT	Kuwait	83.5967	14.1003	2.30305	15.7353		92.0951	7.9049	92.7816
LAO	Lao People's Democratic Republic	41.7548	41.4662	16.779	66.9293	45.4	72.5943	27.4057	78.6821
LBN	Lebanon	79.3344	13.3813	7.28422	9.92846	97.5	92.0951	7.9049	87.294
LBR	Liberia	4.53085	65.9632	29.506	0.525042	1.4	16.8895	83.1105	4.03254
LBY	Libya	87.7309	9.01909	3.25	9.55275		98.8451	1.15494	86.216
LCA	Saint Lucia	94.8173	3.79605	1.38664	26.6307	88.9	90.9081	9.0919	87.2416
LKA	Sri Lanka	42.6531	50.6404	6.70648	43.8397	75.2	94.2067	5.79333	69.0105
LSO	Lesotho	53.1864	18.7639	28.0496	7.68435	22.5	43.7911	56.2089	5.95568
LTU	Lithuania	94.3549	3.3891	2.25596	14.1101		93.6218	6.37816	98.3462
LUX	Luxembourg	99.944	0.00997162	0.0460205	14.6207		97.611	2.38902	98.4511
LVA	Latvia	90.668	7.98508	1.3469	14.4193		92.864	7.13602	98.35
MAR	Morocco	75.8771	8.62408	15.4989	2.65093	64.1	83.4661	16.5339	69.0394
MCO	Monaco	99.9999	2.28882e-05	0.000114441	14.8721		99.9998	0.0002	98.4933
MDA	Republic of Moldova	74.8344	12.1422	13.0235	32.6405	63.8	78.3989	21.6011	91.3333
MDG	Madagascar	31.9545	19.4072	48.6382	39.2702	0	9.69367	90.3063	26.3635
MDV	Maldives	43.841	54.4853	1.67364	47.0134	96.6	94.7093	5.29067	87.8907
MEX	Mexico	95.2681	3.27779	1.45413	32.526	92.4	89.2184	10.7816	87.096
MHL	Marshall Islands	61.1413	16.9204	21.9383	60.1699		75.7659	24.2341	92.8537
MKD	TFYR Macedonia	94.1679	2.11576	3.71632	11.7002	92	90.9112	9.0888	97.0043
MLI	Mali	39.9525	36.0902	23.9573	1.09202	3.6	31.2683	68.7317	14.3082
MLT	Malta	99.9992	0.000465393	0.00038147	14.7567		99.877	0.123	98.4736
MMR	Myanmar	20.7654	47.6297	31.6049	43.7451	22.6	64.6965	35.3035	76.3726
MNE	Montenegro	86.7876	10.5654	2.64693	33.9008	95.3	95.9087	4.09132	97.089
MNG	Mongolia	31.993	53.0704	14.9366	71.3181	28.5	59.2215	40.7785	79.6478
MOZ	Mozambique	23.7504	25.0935	51.1561	3.85276	9.3	23.5607	76.4393	12.732
MRT	Mauritania	44.3082	26.7014	28.9904	0.88891	10.1	44.6206	55.3794	18.9103
MUS	Mauritius	99.4275	0.244797	0.327675	9.42923		93.1491	6.85087	33.7459
MWI	Malawi	17.2054	51.0318	31.7628	8.33464	16.3	43.5296	56.4704	15.6783
MYS	Malaysia	92.0304	4.19201	3.77758	64.3041		99.2836	0.71645	93.0141
NAM	Namibia	65.9109	12.8543	21.2348	8.90919	20.5	33.8368	66.1632	42.2019
NER	Niger	26.0498	20.2125	53.7376	0.682433	1.3	12.9373	87.0627	12.2963
NGA	Nigeria	9.86549	59.2102	30.9244	4.22498	11.6	32.601	67.399	16.7409
NIC	Nicaragua	67.2066	15.09	17.7033	26.6864	21.5	76.3492	23.6508	69.5562
NIU	Niue	71.7935	19.8684	8.33817	58.8701		75.7659	24.2341	90.8545
NLD	Netherlands	99.9999	1.52588e-05	8.39233e-05	14.6393		97.727	2.27303	98.4535
NOR	Norway	99.9992	0.000465393	0.00038147	14.3763		98.0586	1.94142	98.4086
NPL	Nepal	46.4075	41.9894	11.6031	19.7137	38.1	46.1266	53.8734	61.5006
NRU	Nauru	71.7935	19.8684	8.33817	62.1395		65.5955	34.4045	96.7244
NZL	New Zealand	99.9993	0.000335693	0.000320435	14.5206		99.9999	8e-05	96.2658
OMN	Oman	81.9853	9.48273	8.53197	14.2881		99.3181	0.68193	91.4971
PAK	Pakistan	36.4962	52.0814	11.4224	5.99056	42.4	58.2514	41.7486	64.6716
PAN	Panama	91.7304	3.78004	4.48952	30.7805	81.7	76.867	23.133	84.8682
PER	Peru	82.9273	7.75344	9.31921	81.8986	53.3	76.8155	23.1845	85.2746
PHL	Philippines	43.2652	47.4978	9.23701	26.8757	51.1	74.9769	25.0231	79.524
PLW	Palau	99.5503	-0.0494537	0.499191	66.5638		99.9995	0.00047	93.8379
PNG	Papua New Guinea	23.1462	13.4145	63.4393	55.2862		18.6042	81.3958	73.9105
POL	Poland	96.0694	1.81276	2.11782	13.9067		98.1327	1.86729	98.32
PRK	Dem. People's Republic of Korea	91.961	5.81617	2.22287	65.6092		77.1346	22.8654	65.6153
PRT	Portugal	99.9993	-0.000328064	0.00101471	13.946		99.4421	0.55785	98.335
PRY	Paraguay	91.0887	5.93046	2.98082	30.0813		90.0555	9.94447	84.6327
QAT	Qatar	83.5967	14.1003	2.30305	15.7663		92.0951	7.9049	92.8412
ROU	Romania	78.923	21.0765	0.000579834	34.0892		81.8127	18.1873	96.9742
RUS	Russian Federation	91.0538	5.38596	3.56026	14.3173		88.7867	11.2133	97.209
RWA	Rwanda	29.6543	27.706	42.6397	42.4175	26.3	62.3478	37.6522	5.89547
SAU	Saudi Arabia	83.5967	14.1003	2.30305	15.2413		92.0951	7.9049	91.8305
SDN	Sudan	31.7781	27.1323	41.0897	2.022	17.1	34.5861	65.4139	43.2688
SEN	Senegal	66.3911	9.72971	23.8792	0.749095	28.5	48.3581	51.6419	16.0123
SGP	Singapore	99.8347	0.0481644	0.117142	13.4399		98.8996	1.10043	96.7244
SLB	Solomon Islands	41.3864	22.4684	36.1452	59.0844		31.267	68.733	75.6561
SLE	Sierra Leone	23.7838	35.5839	40.6324	1.02636	0.4	14.5359	85.4641	14.185
SLV	El Salvador	85.7341	8.60962	5.6563	27.6354	78.7	91.1251	8.87492	83.781
SMR	San Marino	99.9992	0.000465393	0.00038147	14.0277		99.877	0.123	98.4679
SOM	Somalia	20.4932	20.6528	58.854	7.74016	5.6	16.1914	83.8086	25.4244
SRB	Serbia	85.2795	4.4207	10.2998	7.48964	96.9	94.6429	5.35711	97.8328
SSD	South Sudan	6.36739	45.9572	47.6754	1.56402	0.1	10.3501	89.6499	8.6652
STP	Sao Tome and Principe	76.6894	3.96774	19.3429	1.89796	8.4	40.1028	59.8972	31.8131
SUR	Suriname	69.8719	26.085	4.04305	25.8522	75.9	79.2192	20.7808	80.1605
SVK	Slovakia	92.6619	5.26167	2.0764	13.8963		98.9282	1.07182	98.2881
SVN	Slovenia	94.1646	5.34701	0.488441	13.7822		99.1073	0.89273	98.2721
SWE	Sweden	99.9999	0	9.15527e-05	14.511		99.3035	0.69646	98.4316
SWZ	Eswatini	52.0835	16.4744	31.4421	2.35216	19.1	58.0258	41.9742	22.6012
SYC	Seychelles	63.2359	32.4856	4.2785	8.52543		92.4444	7.55563	49.9884
SYR	Syrian Arab Republic	86.2018	10.9202	2.87797	3.88452	91.9	92.9471	7.05285	68.3709
TCD	Chad	14.3755	28.3174	57.3071	0.728893	0.3	9.54839	90.4516	7.2938
TGO	Togo	23.4112	40.5777	36.0111	0.916175	0.2	13.9485	86.0515	11.8366
THA	Thailand	68.2058	30.4394	1.35474	27.5456	98.4	95.0113	4.98871	88.2349
TJK	Tajikistan	56.1895	20.0373	23.7732	71.8949	93.2	95.4921	4.50786	86.2159
TKM	Turkmenistan	56.1111	39.1903	4.69862	31.2184	98.2	96.5671	3.43292	97.1788
TLS	Timor-Leste	48.9818	22.5902	28.428	82.0755	16	44.011	55.989	71.747
TON	Tonga	94.4511	5.13934	0.409561	60.0032		93.4676	6.53244	75.8442
TTO	Trinidad and Tobago	73.5886	21.7521	4.65929	13.0849	88.3	91.6167	8.38327	90.2381
TUN	Tunisia	85.4266	9.46522	5.10821	8.22442	91.8	93.1278	6.87217	82.657
TUR	Turkey	98.7091	0.151825	1.13911	39.3344		96.3727	3.62731	97.2059
TUV	Tuvalu	98.7933	0.0435028	1.16317	63.9963		91.4104	8.5896	92.02
TZA	United Republic of Tanzania	27.6371	23.7372	48.6257	30.6675	5.3	23.5341	76.4659	24.691
UGA	Uganda	10.5223	28.9758	60.5019	34.4293	0.4	19.151	80.849	11.2701
UKR	Ukraine	67.2516	30.567	2.18143	47.246	97.6	95.9378	4.06216	93.4898
URY	Uruguay	99.1954	0.230286	0.574341	14.6977	91.7	95.6749	4.32509	91.0215
USA	United States of America	98.8078	0.397789	0.794403	14.3614		99.9695	0.03045	90.8989
UZB	Uzbekistan	69.6957	25.1932	5.11117	88.1538	99	99.6296	0.37037	91.8251
VCT	Saint Vincent and the Grenadines	73.5886	21.7521	4.65929	27.1039		87.1843	12.8157	84.3267
VEN	Venezuela (Bolivarian Republic of)	88.7247	8.92008	2.35522	32.4169		94.6419	5.35806	85.6177
VNM	Viet Nam	45.727	46.0859	8.18708	94.6511	70.5	78.2374	21.7626	85.7447
VUT	Vanuatu	38.4922	52.1312	9.37657	12.6718	9.8	53.4683	46.5317	76.3161
WSM	Samoa	83.1791	12.6686	4.1523	58.5021		96.6201	3.37989	74.9181
YEM	Yemen	34.2871	37.8772	27.8356	4.74881	29.1	59.6827	40.3173	58.5059
ZAF	South Africa	81.3817	3.98309	14.6352	10.8162	57.8	73.1288	26.8712	38.5661
ZMB	Zambia	26.799	35.3581	37.8429	14.0095	7.8	31.1118	68.8882	16.6649
ZWE	Zimbabwe	25.3339	41.0317	33.6344	6.23764	7.7	38.5886	61.4114	24.134
