# Supplementary material for: Burden of disease from inadequate water, sanitation and hygiene for selected adverse health outcomes: An updated analysis with a focus on low- and middle-income countries
Source: Int J Hyg Environ Health. 2019 Jun;222(5):765–77. doi: 10.1016/j.ijheh.2019.05.004 (PMC6593152; doi:10.1016/j.ijheh.2019.05.004)
Supplement: Multimedia component 4 [file mmc4.xlsx]

## Sheet: Sheet1
Deaths ('000) attributable to inadequate water, sanitation and hygiene, by cause and WHO member state for the year 2016
	Afghanistan	Angola	Albania	United Arab Emirates	Argentina	Armenia	Antigua and Barbuda	Australia	Austria	Azerbaijan	Burundi	Belgium	Benin	Burkina Faso	Bangladesh	Bulgaria	Bahrain	Bahamas	Bosnia and Herzegovina	Belarus	Belize	Bolivia (Plurinational State of)	Brazil	Barbados	Brunei Darussalam	Bhutan	Botswana	Central African Republic	Canada	Switzerland	Chile	China	Côte d'Ivoire	Cameroon	Democratic Republic of the Congo	Congo	Colombia	Comoros	Cape Verde	Costa Rica	Cuba	Cyprus	Czech Republic	Germany	Djibouti	Denmark	Dominican Republic	Algeria	Ecuador
Population ('000)	34656	28813.5	2926.35	9269.61	43847.4	2924.82	100.965	24125.8	8712.13	9725.38	10524.1	11358.4	10872.3	18646.4	162952	7131.49	1425.17	391.232	3516.81	9480.05	366.954	10887.9	207653	284.993	423.195	797.753	2250.26	4594.62	36289.8	8401.74	17909.8	1.41142e+06	23695.9	23439.2	78736.2	5125.83	48653.4	795.603	539.559	4857.27	11476	1170.13	10611	81914.7	942.344	5711.87	10648.8	40606.1	16385.1
Total deaths	248.22	225.708	26.0851	15.0954	327.981	28.1807	0.647087	159.501	80.6513	62.5096	95.0278	110.692	98.4391	159.446	855.701	106.411	2.79186	2.39649	38.4362	118.744	2.01589	71.2159	1320.4	3.21919	1.63417	4.70538	15.7536	59.9183	256.223	67.7717	109.612	10372.7	276.715	234.767	740.929	38.3966	282.432	5.83449	2.94608	24.6424	98.4816	8.2614	107.731	920.557	7.4214	51.6908	65.6684	190.284	84.1686
Total WASH-attributable deaths	7.32675	27.4338	0.0585945	0.0330768	3.67567	0.045767	0.00291382	0.357295	0.109535	0.282245	12.3203	0.536343	13.3886	28.8438	23.414	0.202649	0.00629773	0.00816688	0.048677	0.113036	0.0151324	1.31025	12.1982	0.024184	0.00522172	0.0581043	0.4132	7.57797	0.738704	0.172388	0.414314	27.7808	22.0036	20.8894	108.218	4.05084	1.54032	0.509782	0.0661796	0.122221	0.836894	0.0140632	0.32555	2.46549	0.394752	0.198837	0.506439	2.00346	0.680817
% of total deaths	0.0295172	0.121545	0.00224628	0.00219119	0.011207	0.00162405	0.00450299	0.00224008	0.00135813	0.00451522	0.129649	0.00484535	0.136009	0.180901	0.0273623	0.00190439	0.00225574	0.00340785	0.00126644	0.000951927	0.00750658	0.0183983	0.00923827	0.00751246	0.00319534	0.0123485	0.0262289	0.126472	0.00288305	0.00254365	0.00377983	0.00267827	0.0795171	0.0889794	0.146057	0.1055	0.00545377	0.0873738	0.0224636	0.00495978	0.00849798	0.00170228	0.00302187	0.00267826	0.053191	0.00384666	0.00771206	0.0105288	0.00808874
Diarrhoeal diseases	4.70303	13.2737	0.0046116	0.00260201	0.156153	0.0051445	0.000113731	0.0230053	0.0107796	0.107685	6.36891	0.0320026	5.98549	8.68852	19.0843	0.00912531	0.000552445	0.000255307	0.00276853	0.00484573	0.00331029	0.554021	2.09793	0.000465617	0.000185794	0.0308299	0.257197	3.57747	0.133111	0.0115807	0.0362493	3.59309	10.2734	9.86583	42.6213	1.86727	0.315289	0.386093	0.0219029	0.0412348	0.116622	0.00326554	0.0189704	0.480421	0.28118	0.0170434	0.224219	0.749164	0.0913389
Soil-transmitted helminth infections	0.049783	0.0769188	2.47671e-05	0	0.000155434	2.56534e-05	0	0	0	0.000155275	0.0481153	0	0.0775805	0.0700159	0.0553521	0	0	0	0	0	9.46945e-05	0.00551163	0.0189389	0	0	0.000400954	0.000182751	0.048749	0	0	0	0.0353323	0.279312	0.260543	0.753037	0.012069	0.0118157	0.00118184	3.95362e-06	0.000557055	0.000915202	0	0	0	0.000301528	0	0.00044328	0.00168391	0.00221235
Respiratory infections	2.28934	3.54155	0.0537248	0.0304748	3.51653	0.0405936	0.00280009	0.33429	0.0987551	0.173332	1.44504	0.50434	1.7338	2.32426	4.0185	0.193082	0.00574528	0.00791158	0.0459085	0.108139	0.0115905	0.700603	9.95198	0.0237184	0.00503592	0.0265951	0.140578	0.791547	0.605593	0.160807	0.378065	24.0829	4.44307	3.60264	11.1353	0.415909	1.15737	0.100553	0.0430723	0.0802606	0.719111	0.0107977	0.30658	1.98507	0.0853109	0.181794	0.26707	1.23506	0.577833
Malnutrition (only PEM)	0.071537	0.714587	0.000233379	0	0.0028331	3.19826e-06	0	0	0	0.00107255	0.465877	0	0.430963	0.497787	0.244752	6.28399e-05	0	0	0	5.09432e-05	0.000136904	0.0477318	0.057759	0	0	0.000278276	0.00740132	0.146562	0	0	0	0.0513298	0.621729	0.457099	3.67522	0.104799	0.0393061	0.0163889	0.000413311	0.000168727	0.000245564	0	0	0	0.0133448	0	0.0101902	0.00736244	0.00872237
Trachoma	0	0	0	0	0	0	0	0	0	0	0	0	0	0	0	0.000378432	0	0	0	0	0	0	0	0	0	0	0	0	0	0	0	0	0	0	0	0	0	0	0	0	0	0	0	0	0	0	0	0	0
Schistosomiasis	0	0.295342	0	0	0	0	0	0	0	0	0.119567	0	0.185947	0.293346	0	0	0	0	0	0	0	0	0.0489688	0	0	0	0.00400217	0.077197	0	0	0	0.0157261	0.583678	0.319449	0.630637	0.0315947	0	0	0	0	0	0	0	0	0.00745995	0	0.00292748	0.0101899	0
Subtotal drinking-water, sanitation and hygiene	7.11369	17.9021	0.0585945	0.0330768	3.67567	0.045767	0.00291382	0.357295	0.109535	0.282245	8.4475	0.536343	8.41378	11.8739	23.4029	0.202649	0.00629773	0.00816688	0.048677	0.113036	0.0151324	1.30787	12.1756	0.024184	0.00522172	0.0581043	0.409361	4.64153	0.738704	0.172388	0.414314	27.7784	16.2012	14.5056	58.8154	2.43164	1.52378	0.504217	0.0653925	0.122221	0.836894	0.0140632	0.32555	2.46549	0.387597	0.198837	0.504849	2.00346	0.680107
Malaria	0.21306	9.53171	0	0	0	0	0	0	0	0	3.87277	0	4.9748	16.9699	0.0110844	0	0	0	0	0	0	0.002385	0.0226289	0	0	0	0.00383956	2.93644	0	0	0	0.00245013	5.80236	6.38387	49.4021	1.61919	0.016541	0.005565	0.000787116	0	0	0	0	0	0.007155	0	0.00159	0	0.000710758
Subtotal water resource management	0.21306	9.53171	0	0	0	0	0	0	0	0	3.87277	0	4.9748	16.9699	0.0110844	0	0	0	0	0	0	0.002385	0.0226289	0	0	0	0.00383956	2.93644	0	0	0	0.00245013	5.80236	6.38387	49.4021	1.61919	0.016541	0.005565	0.000787116	0	0	0	0	0	0.007155	0	0.00159	0	0.000710758
[truncated: 134 more columns]

## Sheet: Tabelle1
country	pop_2016_2017rev	deaths	att_tot_deaths	att_deaths_tot_110	att_deaths_tot_340_350_360	att_deaths_tot_380	att_deaths_0_4_550	att_deaths_tot_310	att_deaths_tot_250	att_deaths_tot_270	att_deaths_tot_220	att_deaths_tot_300	att_deaths_tot_280	att_deaths_tot_1570
Afghanistan	34656027	248220	9483.94	4703.03	49.783	2289.34	71.537	0	0	0	213.06	0.240842	0	2156.95
Angola	28813475	225708	29632.8	13273.7	76.9188	3541.55	714.587	0	295.342	0	9531.71	3.07763	0	2195.9
Albania	2926346	26085.1	85.7035	4.6116	0.0247671	53.7248	0.233379	0	0	0	0	0	0	27.109
Andorra	77280.9		0		0	0	0	0	0	0	0	0	0	0
United Arab Emirates	9269610	15095.4	84.6043	2.60201	0	30.4748	0	0	0	0	0	0	0	51.5275
Argentina	43847430	327981	4012.4	156.153	0.155434	3516.53	2.8331	0	0	0	0	0.00206059	0	336.728
Armenia	2924817	28180.7	81.0814	5.1445	0.0256534	40.5936	0.00319826	0	0	0	0	0	0	35.3144
Antigua and Barbuda	100965	647.087	3.92933	0.113731	0	2.80009	0	0	0	0	0	0	0	1.0155
Australia	24125844	159501	466.927	23.0053	0	334.29	0	0	0	0	0	0	0	109.631
Austria	8712134	80651.3	132.431	10.7796	0	98.7551	0	0	0	0	0	0	0	22.8964
Azerbaijan	9725378	62509.6	450.044	107.685	0.155275	173.332	1.07255	0	0	0	0	0	0	167.799
Burundi	10524125	95027.8	13229	6368.91	48.1153	1445.04	465.877	0	119.567	0	3872.77	3.17911	0	905.572
Belgium	11358376	110692	580.298	32.0026	0	504.34	0	0	0	0	0	0	0	43.9548
Benin	10872305	98439.1	14035.4	5985.49	77.5805	1733.8	430.963	0	185.947	0	4974.8	9.54371	0	637.258
Burkina Faso	18646436	159446	29933.3	8688.52	70.0159	2324.26	497.787	0	293.346	0	16969.9	6.11781	0	1083.32
Bangladesh	162951549	855701	33447.8	19084.3	55.3521	4018.5	244.752	0	0	0	11.0844	832.862	0	9201
Bulgaria	7131487	106411	307.502	9.12531	0	193.082	0.0628399	0.378432	0	0	0	0	0	104.853
Bahrain	1425173	2791.86	12.2777	0.552445	0	5.74528	0	0	0	0	0	0	0	5.97993
Bahamas	391232	2396.49	16.4066	0.255307	0	7.91158	0	0	0	0	0	0	0	8.23971
Bosnia and Herzegovina	3516814	38436.2	71.2083	2.76853	0	45.9085	0	0	0	0	0	0	0	22.5313
Belarus	9480052	118744	662.222	4.84573	0	108.139	0.0509432	0	0	0	0	0	0	549.187
Belize	366954	2015.89	28.5717	3.31029	0.0946945	11.5905	0.136904	0	0	0	0	0.516342	0	12.9229
Bolivia (Plurinational State of)	10887879	71215.9	1883.72	554.021	5.51163	700.603	47.7318	0	0	0	2.385	23.7172	0	549.753
Brazil	207652860	1.3204e+06	17276.4	2097.93	18.9389	9951.98	57.759	0	48.9688	0.256203	22.6289	779.966	0.0396048	4297.9
Barbados	284993	3219.19	24.5567	0.465617	0	23.7184	0	0	0	0	0	0	0	0.372679
Brunei Darussalam	423195	1634.17	12.7406	0.185794	0	5.03592	0	0	0	0	0	0	0	7.51887
Bhutan	797753	4705.38	89.7281	30.8299	0.400954	26.5951	0.278276	0	0	0	0	2.7056	0	28.9183
Botswana	2250256	15753.6	453.343	257.197	0.182751	140.578	7.40132	0	4.00217	0	3.83956	0	0	40.1429
Central African Republic	4594618	59918.3	8034.62	3577.47	48.749	791.547	146.562	0	77.197	0	2936.44	1.08247	0	455.559
Canada	36289816	256223	907.043	133.111	0	605.593	0	0	0	0	0	0	0	168.339
Switzerland	8401744	67771.7	203.693	11.5807	0	160.807	0	0	0	0	0	0	0	31.3052
Chile	17909759	109612	601.299	36.2493	0	378.065	0	0	0	0	0	0	0	186.984
China	1411415363	1.03727e+07	68865.7	3593.09	35.3323	24082.9	51.3298	0	15.7261	0	2.45013	5.18651	0	41079.7
C�te d'Ivoire	23695923	276715	24292.7	10273.4	279.312	4443.07	621.729	0	583.678	0	5802.36	34.9772	0	2254.17
Cameroon	23439194	234767	22760.6	9865.83	260.543	3602.64	457.099	0	319.449	0	6383.87	10.5786	0	1860.6
Democratic Republic of the Congo	78736162	740929	115576	42621.3	753.037	11135.3	3675.22	0	630.637	0	49402.1	17.3473	0	7341.27
Congo	5125827	38396.6	4349.75	1867.27	12.069	415.909	104.799	0	31.5947	0	1619.19	0.373717	0	298.542
Cook Islands	17378.8		0		0	0			0					0
Colombia	48653432	282432	2901.68	315.289	11.8157	1157.37	39.3061	0	0	0	16.541	310.446	0	1050.91
Comoros	795603	5834.49	543.813	386.093	1.18184	100.553	16.3889	0	0	0	5.565	0.217859	0	33.8137
Cape Verde	539559	2946.08	82.3311	21.9029	0.00395362	43.0723	0.413311	0	0	0	0.787116	0.0250654	0	16.1264
Costa Rica	4857274	24642.4	225.637	41.2348	0.557055	80.2606	0.168727	0	0	0	0	2.3007	0	101.115
Cuba	11475979	98481.6	1011.99	116.622	0.915202	719.111	0.245564	0	0	0	0	0.00462418	0	175.092
Cyprus	1170128	8261.4	28.3471	3.26554	0	10.7977	0	0	0	0	0	0	0	14.2839
Czech Republic	10610950	107731	406.077	18.9704	0	306.58	0	0	0	0	0	0	0	80.5268
Germany	81914668	920557	2714.38	480.421	0	1985.07	0	0	0	0	0	0	0	248.892
Djibouti	942344	7421.4	445.557	281.18	0.301528	85.3109	13.3448	0	7.45995	0	7.155	0.097281	0	50.7078
Dominica	73542.3		0		0	0			0					0
Denmark	5711867	51690.8	215.49	17.0434	0	181.794	0	0	0	0	0	0	0	16.6524
Dominican Republic	10648787	65668.4	879.972	224.219	0.44328	267.07	10.1902	0	2.92748	0	1.59	166.556	0	206.976
Algeria	40606051	190284	2535.81	749.164	1.68391	1235.06	7.36244	0	10.1899	0	0	0	0	532.346
Ecuador	16385070	84168.6	1072.07	91.3389	2.21235	577.833	8.72237	0	0	0	0.710758	34.8902	0	356.365
Egypt	95688682	608441	6118.72	1853.78	4.28836	2813.45	57.8188	0	28.2647	0	0	6.00653	0	1355.12
Eritrea	4954643	34258.7	3193.77	2177.91	4.16941	533.146	75.4731	0	68.0838	0	131.175	0.422749	0	203.389
Spain	46347577	418497	1398.52	70.3592	0	1098.37	0	0	0	0	0	0	0	229.798
Estonia	1312451	15268.6	51.6776	0.0822888	0	24.0031	0	0	0	0	0	0	0	27.5922
Ethiopia	102403200	700109	64278.4	42924	194.557	9962.76	1594.81	0	946.367	0	3801.69	16.1282	0	4838.13
Finland	5503131	53369	95.6579	1.99001	0	26.0068	0	0	0	0	0	0	0	67.6611
Fiji	898766	6462.28	112.308	25.3275	0.205343	30.7823	0.420708	0	0	0	0	2.66082	0	52.9117
France	64720689	557644	2162.15	171.749	0	1532.51	0	0	0	0	0	0	0	457.895
Micronesia (Federated States of)	104936	643.096	14.7424	3.52858	0.06765	4.94412	0.149917	0	0	0	0	0.071511	0	5.98065
Gabon	1979787	15004.2	1050.5	387.586	3.36657	165.371	16.4768	0	9.40034	0	355.662	0.304084	0	112.333
United Kingdom	65788589	600260	3510.11	129.699	0	3218.93	0	0	0	0	0	0	0	161.484
Georgia	3925402	56803.7	184.258	7.04931	0	69.1263	0.00794653	0	0	0	0	0	0	108.074
Ghana	28206727	221311	20208.7	4786.43	38.7592	3283.82	487.775	0	332.798	0	10376.1	10.3758	0	892.574
Guinea	12395916	117228	16013.6	5143.88	136.365	2083.21	252.535	0	202.238	0	7514.34	5.21875	0	675.845
Gambia	2038507	15601.3	1456.29	555.09	2.23282	241.276	47.287	0	15.4629	0	499.885	1.18057	0	93.8787
Guinea-Bissau	1815702	16495.8	1489.83	609.31	8.21559	255.852	22.9148	0	17.1181	0	498.559	0.726018	0	77.1283
Equatorial Guinea	1221495	11573	1237.36	249.953	5.77854	174.379	16.5331	0	9.04892	0	636.375	0.301286	0	144.993
Greece	11183715	121083	763.008	4.14911	0	556.121	0	0	0	0	0	0	0	202.738
Grenada	107319	777.749	8.99784	0.342382	0.00124525	6.03334	0.0242937	0	0	0	0	0.000685062	0	2.59589
Guatemala	16582465	80149	2135.75	962.901	13.1193	800.372	67.8751	0	0	0	2.67205	61.8769	0.0356594	226.899
Guyana	773302	6555.6	176.864	26.6255	0.120133	28.572	1.47031	0	0	0	24.7027	2.30129	0	93.0722
Honduras	9112865	39436.3	658.918	318.618	3.24031	91.4351	7.92643	0	0	0	7.61193	79.6512	0	150.435
Croatia	4213267	51547	106.856	4.71827	0	53.7936	0	0	0	0	0	0	0	48.3442
Haiti	10847338	92251	4930.67	2436.33	14.4237	837.177	130.034	0	0	0	174.9	131.082	0	1206.73
Hungary	9753278	127098	201.621	23.379	0	106.64	0	0	0	0	0	0	0	71.6028
Indonesia	261115454	1.86305e+06	38258.4	18192.7	179.022	5938.51	54.7065	0	4.91217	0	1776.82	5720.77	0	6390.96
India	1324171357	9.56862e+06	410623	243551	529.224	74261.9	2007.35	0	0	0	19142.8	23794.2	0	47336.7
Ireland	4726076	30647.7	135.795	3.50431	0	100.95	0	0	0	0	0	0	0	31.3414
Iran (Islamic Republic of)	80277430	371465	2641.91	784.439	1.00257	1275.85	4.9165	0	0	0	0	0	0	575.707
Iraq	37202581	189639	2488.28	1109.03	0.756341	931.049	19.2132	0	6.26282	0	0	0	0	421.962
Iceland	332472	2247.52	8.19884	0.344257	0	5.85545	0	0	0	0	0	0	0	1.99913
Israel	8191822	44509.8	256.204	20.207	0	209.263	0	0	0	0	0	0	0	26.7342
Italy	59429943	639801	1531.9	81.5166	0	1214.68	0	0	0	0	0	0	0	235.703
Jamaica	2881355	19726.9	95.9551	16.6581	0.353193	60.2439	0.670159	0	0	0	0	0.811493	0	17.2183
Jordan	9455799	36424.6	308.388	57.8889	0.299793	158.547	1.04006	0	0.373904	0	0	0	0	90.238
Japan	127748505	1.31072e+06	16291.3	212.879	0	12128.9	0	0	0	0	0	0	0	3949.44
Kazakhstan	17987740	147925	1069.38	68.1987	0.236258	384.398	0.478916	0	0	0	0	0	0	616.071
Kenya	48461564	284118	36818.9	24191.6	32.8261	2895.64	565.898	0	214.199	0	7822.65	6.66413	0	1089.4
Kyrgyzstan	5955737	36428.4	327.321	45.9726	0.0939163	121.126	0.146262	0	0	0	0	0	0	159.982
Cambodia	15762371	93022.1	3445.06	906.043	3.93897	1032.29	13.2138	0	0.222092	0	109.633	69.7579	0	1309.97
Kiribati	114388	792.02	29.6701	17.8519	0.00907189	6.98035	1.19416	0	0	0	0	0.0665958	0	3.56806
Saint Kitts and Nevis	54820		0		0	0	0	0	0	0	0	0	0	0
Republic of Korea	50791925	281031	1984.61	63.6406	0	1599.56	0	0	0	0	0	0	0	321.412
Kuwait	4052581	11023.2	105.093	0.500845	0	90.3058	0	0	0	0	0	0	0	14.2868
Lao People's Democratic Republic	6758354	47241.3	1789.6	611.845	91.5998	434.338	17.6919	0	0	0	27.0177	45.7397	0	561.368
Lebanon	6006669	38307.5	174.719	47.1987	0.00869451	76.9706	0.0499826	0	0	0	0	0	0	50.4912
Liberia	4613828	36596	4138.55	1835.15	25.492	505.245	56.0897	0	38.2176	0	1524.97	2.14332	0	151.245
Libya	6293254	33671.8	268.966	36.1119	0.20973	131.325	0.348871	0	0.793989	0	0	0	0	100.177
Saint Lucia	178011	1328.39	15.8789	1.1024	0.000746579	5.50734	0.015944	0	0	0	0	0.385853	0	8.86665
Sri Lanka	20798491	143425	2295.48	245.164	2.03253	588.929	0.310721	0	0	0	0	329.541	0	1129.51
Lesotho	2203825	29885.7	1334.23	944.126	1.98601	280.01	31.4315	0	0	0	0	0	0	76.6747
Lithuania	2908234	40867.1	174.131	2.34159	0	57.3207	0	0	0	0	0	0	0	114.469
Luxembourg	575739	3906.99	11.2456	0.279212	0	9.75054	0	0	0	0	0	0	0	1.2158
Latvia	1970526	27781.8	122.182	0.392593	0	35.2127	0	0	0	0	0	0	0	86.5763
Morocco	35276793	181995	2028.17	661.433	1.28048	985.566	8.6842	0	11.9963	0	0	0	0	359.207
Monaco	38498.6		0		0	0	0	0	0	0	0	0	0	0
Republic of Moldova	4059609	46789.4	290.859	3.88973	0.0017443	135.919	0.00326279	0	0	0	0	0	0	151.044
Madagascar	24894543	156057	13361.9	7071.37	83.7461	2049.87	370.927	0	118.779	0	2928.97	2.63018	0	735.643
Maldives	427753	1277.94	18.3273	1.29384	0.000906433	2.92154	0.0135577	0	0	0	0	5.11912	0	8.97834
Mexico	127540430	652860	5376.23	1279.22	7.77186	2403.89	59.2451	0	0	0	0	117.069	0	1509.04
Marshall Islands	53065.6		0		0	0			0					0
The former Yugoslav Republic of Macedonia	2081200	20195.4	29.6758	1.49991	0.00899032	16.4952	0.0381565	0	0	0	0	0	0	11.6336
Mali	17994835	184173	33074.3	12068.9	29.9819	2201.77	627.308	0	195.431	0	16786.4	4.87185	0	1159.66
Malta	429357	3481.91	17.0071	0.143265	0	15.4875	0	0	0	0	0	0	0	1.37629
Myanmar	52885215	430056	11239.3	6035.27	100.487	2423.56	55.3779	0	0	0	193.185	209.94	0	2221.48
Montenegro	628614	6515.5	10.8186	0.154715	0.00416117	7.0106	0.0011163	0	0	0	0	0	0	3.64805
Mongolia	3027396	18688.6	158.805	31.8948	0	48.6336	0.19187	0	0	0	0	0	0	78.0845
Mozambique	28829471	257175	23386.6	7537.23	126.493	2604.51	301.59	0	234.152	0	11359.6	7.60573	0	1215.43
Mauritania	4301022	32406.9	3347.23	1574.86	2.26504	539.917	81.7531	0	32.7797	0	971.984	0.420908	0	143.249
Mauritius	1262126	10022	73.3665	7.29525	0.00470254	36.0506	0.127001	0	0	0	0	0.00024134	0	29.8887
Malawi	18091580	122976	12409.3	4750.02	15.3556	1325.21	352.783	0	79.1108	0	5410.49	2.44772	0	473.908
Malaysia	31187264	154100	2846.51	126.626	4.15711	1888.01	0.19977	0	0	0	1.58309	346.277	0	479.657
Namibia	2479711	18938.1	849.104	425.968	0.263626	225.398	27.9806	0	3.44906	0	92.1309	0	0	73.9139
Niger	20672980	199312	34775.9	13628.2	65.904	3985.43	945.415	0	235.277	0	14245.2	9.06521	0	1661.36
Nigeria	185989645	2.12762e+06	265968	119879	1721.18	42820.5	6040.96	0	2593.3	0	80717.3	191.052	0	12004.1
Nicaragua	6149929	29168.8	512.539	126.342	1.71001	118.664	9.97072	0	0	0	7.95	16.2147	0	231.688
Niue	1623.12		0		0	0			0					0
Netherlands	16987325	149089	492.859	40.9264	0	403.995	0	0	0	0	0	0	0	47.9376
Norway	5254691	40914.4	207.151	11.1184	0	163.976	0	0	0	0	0	0	0	32.0564
Nepal	28982772	182927	8008.95	5711.39	10.5477	1193.32	25.2073	0	0	0	2.38413	141.499	0	924.605
Nauru	11346.9		0		0	0	0	0	0	0	0	0	0	0
New Zealand	4660834	30611.6	119.919	6.79348	0	77.7131	0	0	0	0	0	0	0	35.4127
Oman	4424757	11230.2	101.565	1.92914	0	39.3099	0	0	0	0	0	0	0	60.3264
Pakistan	193203481	1.40309e+06	57378.3	37381.8	70.0565	11072.6	395.171	0	0	0	880.065	1127	0	6451.55
Panama	4034124	20365.8	291.805	71.8314	0.781897	100.235	3.8865	0	0	0	0	9.61955	0	105.451
Peru	31773838	172499	3749.87	375.252	4.89077	2448.51	23.9726	0	0	0	5.565	19.7579	0	871.925
Philippines	103320224	662620	21855.6	4113.03	47.623	10421.4	171.452	0.318272	46.9281	0	27.5536	2858.48	0	4168.77
Palau	21502.9		0		0	0			0					0
Papua New Guinea	8084993	56203.9	4569.66	1266.58	28.0606	546.66	23.9961	0	0	0	2266.44	1.35046	0	436.575
Poland	38224407	392171	1877.49	34.6682	0	1419.06	0	0	0	0	0	0	0	423.755
Democratic People's Republic of Korea	25368619	222783	1880.45	201.384	2.34762	584.166	4.11412	0	0	0	0	0	0	1088.44
Portugal	10371628	107232	761.232	15.8443	0	700.414	0	0	0	0	0	0	0	44.9735
Paraguay	6725303	36359.7	530.972	92.9366	1.25081	157.893	4.30673	0	0	0	0	79.6134	0	194.972
		16488.4	142.703	6.05257	0.0758599	94.6461	0.090827	0	0	0	0	0	0	41.838
Qatar	2569801	3958.16	32.5842	0.206941	0	6.24608	0	0	0	0	0	0	0	26.1312
Romania	19778087	257289	1382.35	71.3412	0.0155431	856.412	0.310526	0	0	0	0	0	0	454.271
Russian Federation	143964510	1.87004e+06	10473.8	149.707	0	3993.84	1.08706	0	0	0	0	0	0	6329.14
Rwanda	11917511	66108.5	6755.94	2164.18	13.6688	838.89	128.123	0	72.9364	0	3104.45	0.792808	0	432.9
Saudi Arabia	32275689	113533	1070.82	28.6379	0	530.073	0	0	0	0	0	0	0	512.104
Sudan	39578826	281900	15131.8	6636.55	56.6422	2558.53	162.752	0	365.914	0	2856.44	0.436586	0	2494.5
Senegal	15411614	94093.2	8993.76	3508.62	13.6869	1327.39	156.332	0	95.7771	0	3327.38	4.76794	0	559.813
Singapore	5622453	28469	535.152	3.71682	0	526.451	0	0	0	0	0	0	0	4.98408
Solomon Islands	599426	2771.12	139.452	35.8046	0.275138	23.6355	0.93848	0	0	0	57.8596	0.101185	0	20.8378
Sierra Leone	7396182	89483.4	13893.1	5595.86	112.688	1382.35	304.001	0	194.103	0	5732.61	7.92277	0	563.549
El Salvador	6344720	42153.2	659.26	123.277	0.688126	232.753	3.25513	0	0	0	0	2.76194	0	296.525
San Marino	33202.4		0		0	0	0	0	0	0	0	0	0	0
Somalia	14317989	167023	18593.2	11756.2	48.4049	3295.48	591.244	0	116.147	0	1686.2	4.43921	0	1095.09
Serbia	8820081	107341	302.619	64.9039	0.00246423	173.097	0.0778692	0	0	0	0	0	0	64.5386
South Sudan	12230730	121343	14483	7510.5	33.5891	1891.54	196.331	0	120.089	0	4164.12	1.99145	0	564.846
Sao Tome and Principe	199909	1137.3	44.2762	20.6926	0.203273	17.1834	1.81601	0	0.50315	0	0	0	0	3.87784
Suriname	558360	3994.61	57.9627	10.7775	0.0640153	18.4202	0.36551	0	0.146562	0	0	6.97785	0	21.2111
Slovakia	5444225	51058.4	250.477	2.42529	0	165.247	0	0	0	0	0	0	0	82.8043
Slovenia	2077860	19966.1	82.0703	0.439299	0	69.5982	0	0	0	0	0	0	0	12.0328
Sweden	9837541	91163.1	323.282	21.1681	0	231.914	0	0	0	0	0	0	0	70.2001
Swaziland	1343098	12995.5	571.034	349.217	1.67755	138.063	23.7361	0	4.35671	0	0.792989	0	0	53.1906
Seychelles	94229	784.662	11.9822	0.15331	0	5.44027	0	0	0	0	0	0	0	6.38858
Syrian Arab Republic	18430453	150401	1047.07	668.595	0.823241	260.785	6.13162	0	1.31642	0	0	0	0	109.423
Chad	14452545	173768	26160.3	13889.4	82.1649	4061.52	631.735	0	239.281	0	5941.01	5.26503	0	1309.96
Togo	7606369	64682	8269.28	2985.42	34.9333	1016.78	146.431	0	115.974	0	3585.02	3.54448	0	381.179
Thailand	68863519	539060	11567.6	1895.04	9.59913	5190.37	0.234395	0	0	0	21.3839	253.28	0	4197.66
Tajikistan	8734951	46135.5	1030.01	226.503	0.76497	401.144	8.61789	0	0	0	0	0	0	392.983
Turkmenistan	5662542	39581.9	573.763	223.955	0.327239	195.078	0.954007	0	0	0	0	0	0	153.449
Timor-Leste	1268667	7191.57	260.485	121.209	2.56814	75.263	1.98975	0	0	0	0	2.35026	0	57.1051
Tonga	107118	631.584	10.8576	1.49253	0.00603722	4.35996	0.0283483	0	0	0	0	1.77013	0	3.20063
Trinidad and Tobago	1364965	12118	66.3541	1.92014	0	27.7501	0	0	0	0	0	0	0	36.6839
Tunisia	11403249	72140.8	599.214	114.466	0.315224	367.61	0.992773	0	0	0	0	0	0	115.83
Turkey	79512426	455392	2089.1	230.323	1.20576	988.549	3.5909	0	0	0	0	0	0	865.435
Tuvalu	11096.2		0		0	0			0					0
United Republic of Tanzania	55572195	408734	44494.7	20043.3	191.702	5468.65	1106.55	0	383.157	0	14972.6	7.90948	0	2320.81
Uganda	41487969	296582	29690.6	12413.6	106.168	4207.08	573.39	0	326.002	0	9713.33	12.6441	0	2338.35
Ukraine	44438626	635703	2894.02	116.423	0	666.721	2.94919	0	0	0	0	0	0	2107.93
Uruguay	3444012	32739.2	169.359	12.3605	0	117.098	0	0	0	0	0	0	0	39.9
United States of America	322179605	2.80215e+06	8897.17	745.681	0	5684.38	0	0	0	0	0	0	0	2467.11
Uzbekistan	31446789	171444	1503.81	137.255	0.240313	628.474	1.34461	0	0	0	0.263809	0	0	736.232
Saint Vincent and the Grenadines	109644	892.176	10.292	1.4446	0.000474351	4.82579	0.016218	0	0	0	0	0.13112	0	3.8738
Venezuela (Bolivarian Republic of)	31568183	180956	1943.63	416.846	8.96062	724.907	13.0855	0	0.0203538	0	68.2476	71.167	0.069783	640.325
Viet Nam	94569066	548836	8494.42	898.264	25.8636	2260.1	0.0419188	0	0	0	7.07457	240.595	0	5062.47
Vanuatu	270405	1316.07	48.1926	27.2507	0.327536	10.0683	0.591886	0	0	0	1.55063	0.0380651	0	8.36554
Samoa	195137	955.391	14.1915	2.78617	0.0237676	6.81258	0.0951896	0	0	0	0	0.107832	0	4.36592
Yemen	27584209	174122	6708.46	2779.07	7.63677	1614.38	27.7886	0	46.7001	0	836.34	0.207976	0	1396.34
South Africa	56015475	525808	14509.6	7243	4.88804	5382.99	408.784	0	108.403	0	26.3372	0	0	1335.16
Zambia	16591381	124817	13545.2	5329.63	35.1429	1571.2	427.73	0	97.4387	0	5351.75	1.48129	0	730.832
Zimbabwe	16150357	129736	7413.75	3472.47	16.9574	1659.52	475.605	0	45.9336	0	1363.35	0.475733	0	379.441
country	pop_2016_2017rev	daly	att_tot_daly	att_daly_tot_110	att_daly_tot_340_350_360	att_daly_tot_380	att_daly_0_4_550	att_daly_tot_310	att_daly_tot_250	att_daly_tot_270	att_daly_tot_220	att_daly_tot_300	att_daly_tot_280	att_daly_tot_1570
Afghanistan	34656027	1.81444e+07	860782	455218	28958	183037	9780.38	1636.14	0	0	15479.3	1128.1	0	165545
Angola	28813475	1.67203e+07	2301028	984781	25658	267827	67799.7	0	23168.6	17843.8	737558	1301.33	684.104	174406
Albania	2926346	883876	4099.2	919.622	1.34942	1486.42	104.113	0	0	0	0	0	0	1587.69
Andorra	77280.9		0		0	0	0	0	0	0	0	0	0	0
United Arab Emirates	9269610	1.57674e+06	5028.53	760.311	0	1126.57	0	0	0	0	0	0	0	3141.66
Argentina	43847430	1.20208e+07	100901	12252.1	4434.28	60445.5	338.477	0	0	0	0	1943.91	0	21487.2
Armenia	2924817	957426	4821.72	1320.81	11.5404	1390.72	48.1534	0	0	0	0	0	0	2050.49
Antigua and Barbuda	100965	26449.7	138.606	10.8635	0	57.409	0	0	0	0	0	0	0	70.3332
Australia	24125844	5.58073e+06	10816.9	539.886	0	4509.24	0	0	0	0	0	0	0	5767.75
Austria	8712134	2.40257e+06	2758.22	360.356	0	1340.49	0	0	0	0	0	0	0	1057.37
Azerbaijan	9725378	2.89285e+06	34604.1	12677.2	67.4408	10727.8	307.859	0	0	0	0	0	0	10823.8
Burundi	10524125	6.72728e+06	960898	419210	15399.5	99809.2	42727.5	136.765	9601.85	0	305488	800.425	1038.61	66685.5
Belgium	11358376	3.23771e+06	8796.07	693.201	0	6254.83	0	0	0	0	0	0	0	1848.04
Benin	10872305	7.06313e+06	1.08053e+06	408771	8869.84	110714	41511.3	872.338	21013.8	3612.21	436706	1914.69	48.5743	46500.1
Burkina Faso	18646436	1.15979e+07	2.31001e+06	551164	9441.87	148933	47986.2	812.144	17068.5	7708.47	1.44701e+06	1445.46	0	78438
Bangladesh	162951549	4.75111e+07	2.16382e+06	855637	281438	244759	30905.6	0	0	2919.48	3106.99	82558.1	0	662496
Bulgaria	7131487	3.06962e+06	11753.1	1965.6	0	5018.25	63.0007	9.64698	0	0	0	0	0	4696.63
Bahrain	1425173	241628	703.956	109.005	0	201.284	0	0	0	0	0	0	0	393.667
Bahamas	391232	111559	688.037	48.0765	0	219.145	0	0	0	0	0	0	0	420.815
Bosnia and Herzegovina	3516814	1.25323e+06	2769	841.474	0	987.813	55.357	0	0	0	0	0	0	884.354
Belarus	9480052	3.87264e+06	31432	2039.87	0	3805.03	53.1911	0	0	0	0	0	0	25533.9
Belize	366954	102883	1613.94	372.681	45.8976	329.908	20.5397	0	0	0	0.0440498	142.123	0	702.749
Bolivia (Plurinational State of)	10887879	3.8146e+06	123982	47013.4	7246.81	28044.1	4457.87	0	0	0	169.008	2361.75	0	34688.9
Brazil	207652860	6.15336e+07	873033	208756	71764.8	228721	10102.9	5783.2	8789.96	14.3831	2411.69	74895.6	2.55801	261790
Barbados	284993	98226.9	467.142	38.2382	0	392.562	0	0	0	0	0	0	0	36.3416
Brunei Darussalam	423195	87479.7	538.313	9.56119	0	127.193	0	0	0	0	0	0	0	401.559
Bhutan	797753	276688	6077.93	2488.45	89.3767	1336.09	40.8438	0	0	0	16.3468	205.246	0	1901.58
Botswana	2250256	938603	26735.3	13565	2093.02	6212.75	769.192	91.0123	1087.15	0	473.013	0	0	2444.22
Central African Republic	4594618	4.17108e+06	617490	228497	11478	56522.4	13743.1	133.208	4573.84	6946.41	258074	328.204	2055.96	35138.3
Canada	36289816	8.89559e+06	19098.7	2166.45	0	8340.37	0	0	0	0	0	0	0	8591.86
Switzerland	8401744	2.07586e+06	3703.3	348.887	0	1956.35	0	0	0	0	0	0	0	1398.07
Chile	17909759	4.44883e+06	16832.4	1036.03	0	6059.5	0	0	0	0	0	0	0	9736.82
China	1411415363	376370900	3434757	379173	254996	649159	9392.67	20765.5	1905.15	0	343.721	24388.6	0	2.09463e+06
C�te d'Ivoire	23695923	1.8297e+07	1.89678e+06	739311	43228.3	283853	57961.9	805.211	51470.5	22251	532437	6028.46	0	159437
Cameroon	23439194	1.58096e+07	1.77067e+06	690500	43366.8	221415	42788	619.475	23648.3	15461.6	585878	2724.85	7654.05	136615
Democratic Republic of the Congo	78736162	5.4895e+07	9369436	3.10285e+06	159148	818533	343781	0	117560	16963.6	4.17004e+06	5109.3	46507.1	588944
Congo	5125827	2.48065e+06	290607	100255	8494.43	25337	9838.33	0	4633.91	2156.93	116590	247.481	139.003	22915.1
Cook Islands	17378.8		0		0	0			0					0
Colombia	48653432	1.34199e+07	211110	32185.2	46171.2	35671.3	3694.53	0	0	0	1226.77	24296.4	0	67864.4
Comoros	795603	387389	35008.4	22103.3	1281.55	6397.57	1541.55	0	0	758.703	542.319	82.8018	0	2300.61
Cape Verde	539559	138592	3710.44	1317.03	3.9837	1178.26	57.4281	0	0	0	245.941	30.6247	0	877.168
Costa Rica	4857274	1.09234e+06	14059.9	3061.6	2759.54	1931.11	30.4188	0	0	0	0	635.68	0	5641.56
Cuba	11475979	3.37143e+06	39921	6864.67	9715.16	11604.6	63.9801	0	0	0	0	2442.17	0	9230.5
Cyprus	1170128	243452	716.654	63.8801	0	143.301	0	0	0	0	0	0	0	509.473
Czech Republic	10610950	3.42627e+06	9646.93	955.546	0	5307.04	0	0	0	0	0	0	0	3384.34
Germany	81914668	2.5791e+07	45944.1	8130.34	0	27774.4	0	0	0	0	0	0	0	10039.3
Djibouti	942344	451414	26986.1	16114.6	297.478	4580.84	1433.38	63.5686	345.558	0	700.353	46.5605	0	3403.79
Dominica	73542.3		0		0	0			0					0
Denmark	5711867	1.5733e+06	3260.24	347.191	0	2243.04	0	0	0	0	0	0	0	670.013
Dominican Republic	10648787	3.30488e+06	59630.3	18943.4	65.0815	12601.9	1011.39	0	199.829	66.5322	113.118	14042.2	0	12586.8
Algeria	40606051	1.0833e+07	172996	72916.6	722.583	58161.3	2012.82	2956.02	573.649	0	99.8166	0	0	35553.4
Ecuador	16385070	4.1766e+06	78590.9	14157.2	18615.3	18250.2	902.692	0	0	0	41.7604	3958.96	0	22664.8
Egypt	95688682	3.03758e+07	461951	175169	18031	145896	9052.48	10648.8	2616.37	351.371	0.00429235	6756.33	0	93430.3
Eritrea	4954643	2.11088e+06	180086	113961	727.459	30446.6	7437.88	369.718	3551.67	131.996	9845.69	221.819	0	13392.3
Spain	46347577	1.19253e+07	23924.4	1515.34	0	13365.9	0	0	0	0	0	0	0	9043.12
Estonia	1312451	472615	1891.3	130.113	0	522.768	0	0	0	0	0	0	0	1238.42
Ethiopia	102403200	4.65074e+07	4.16419e+06	2.52249e+06	77749.6	623116	154839	8788.92	135232	790.803	290892	5272.98	2366.08	342652
Finland	5503131	1.59333e+06	2929.49	207.598	0	413.152	0	0	0	0	0	0	0	2308.74
Fiji	898766	308151	8356.5	1394.12	1755.19	1378.98	45.0447	67.3625	0	43.7676	0	273.12	0	3398.92
France	64720689	1.67828e+07	38534.4	3578.47	0	18082.9	0	0	0	0	0	0	0	16873
Micronesia (Federated States of)	104936	33805.2	1183.16	304.26	98.9909	255.056	17.0308	0	0	74.919	0	21.8504	0	411.053
Gabon	1979787	875537	72303	20662.6	3219.19	8295.1	1558.56	0	1125.4	943.974	28056.6	202.117	0	8239.48
United Kingdom	65788589	1.7925e+07	50684.5	3046.89	0	39182.7	0	0	0	0	0	0	0	8454.91
Georgia	3925402	1.64808e+06	9142.98	1435.59	16.004	2062.5	61.0419	0	0	0	0	0	0	5567.83
Ghana	28206727	1.34432e+07	1405458	327219	7064.23	154596	46373.4	569.053	22988.7	2340.27	783705	4277.92	0	56324.9
Guinea	12395916	8.03906e+06	1.29241e+06	348011	24432.9	130292	23988.1	781.157	21762.8	8770.7	685006	1218.02	0	48143.9
Gambia	2038507	1.093e+06	105559	39580.3	462.232	14607.6	4502.46	29.0835	2700.21	1497.3	35180.7	321.417	0	6677.64
Guinea-Bissau	1815702	1.1434e+06	111986	44420.9	1289.09	17254.6	2183.66	144.441	2098.47	2349.61	36412.1	240.248	0	5592.65
Equatorial Guinea	1221495	772327	101558	18147	2000.94	11284.2	1547.37	0	642.884	802.928	56511.3	99.3408	124.314	10397.8
Greece	11183715	3.27304e+06	12594.3	231.205	0	6470.12	0	0	0	0	0	0	0	5892.96
Grenada	107319	30981.5	476.436	92.4435	68.5148	135.093	3.25085	0	0	0	0	17.7442	0	159.389
Guatemala	16582465	4.63647e+06	160698	64420.7	35020.4	32558	6305.14	608.943	0	0	156.146	6346.89	0.585741	15280.8
Guyana	773302	324862	11461.4	1838.82	106.028	1075.34	148.114	0	0	958.741	1766.61	269.964	0	5297.8
Honduras	9112865	2.20731e+06	51892.5	20757.3	9771.15	5568.81	767.251	0	0	0	480.833	5920.42	0	8626.73
Croatia	4213267	1.48345e+06	2853.62	301.386	0	878.181	0	0	0	0	0	0	0	1674.06
Haiti	10847338	5.54688e+06	370324	173983	1720.42	55011.8	12395.4	0	0	16787.3	11985.6	11827.7	0	86612.8
Hungary	9753278	3.84245e+06	6173	958.108	0	2086.44	0	0	0	0	0	0	0	3128.45
Indonesia	261115454	8.75744e+07	2295187	733979	105366	318666	17234.3	0	232.843	94806.8	104117	496697	0	424088
India	1324171357	509005725	21818778	1.17316e+07	668242	2.85979e+06	437983	128952	0	141526	1.33557e+06	1.51002e+06	0	3.00509e+06
Ireland	4726076	1.07039e+06	2862.28	153.553	0	1240.7	0	0	0	0	0	0	0	1468.02
Iran (Islamic Republic of)	80277430	1.94582e+07	188050	91414.8	848.933	50597.3	2901.69	3486.69	0	0	844.644	0	0	37955.8
Iraq	37202581	1.32951e+07	226920	114169	86.064	72848.1	5229.55	2249.28	1134.57	0	0	0	0	31203.3
Iceland	332472	73208.1	133.945	10.7002	0	61.7336	0	0	0	0	0	0	0	61.5109
Israel	8191822	1.60319e+06	4792.4	422.845	0	2966.02	0	0	0	0	0	0	0	1403.53
Italy	59429943	1.71257e+07	26936.4	1516.64	0	14140.5	0	0	0	0	0	0	0	11279.2
Jamaica	2881355	818506	6352.45	1296.19	1965.73	1288.6	95.1159	0	0	0	0	737.631	0	969.18
Jordan	9455799	2.04911e+06	23028.2	7104.32	1589.02	7550.6	204.23	0	14.9182	0	0	0	0	6565.07
Japan	127748505	3.56193e+07	221858	3852.86	0	137275	0	0	0	0	0	0	0	80730.2
Kazakhstan	17987740	6.02472e+06	65881.4	9008.47	4304.2	17125.7	309.31	0	0	0	0	0	0	35133.7
Kenya	48461564	1.95073e+07	2.12836e+06	1.2051e+06	11588.4	187751	53365.1	1192.88	35082.5	720.355	551614	4021.98	0	77927.4
Kyrgyzstan	5955737	1.7556e+06	26665.3	5589.05	1693.22	9121.36	93.4011	0	0	0	0	0	0	10168.3
Cambodia	15762371	5.18305e+06	221396	61964	506.362	47094	2069.52	867.284	2743.69	1006.73	7543.99	7153.97	0	90446.9
Kiribati	114388	48117.1	1958.55	1050.71	34.6425	468.133	115.62	5.30054	0	0	0	14.0419	0	270.105
Saint Kitts and Nevis	54820		0		0	0	0	0	0	0	0	0	0	0
Republic of Korea	50791925	1.13127e+07	35432.2	1196.85	0	21509.4	0	0	0	0	0	0	0	12725.9
Kuwait	4052581	771244	3505.64	316.434	0	2255.92	0	0	0	0	0	0	0	933.286
Lao People's Democratic Republic	6758354	2.78208e+06	145427	51035.6	14526.1	29029.4	1883.45	27.4092	0	131.357	1915.66	4367.3	0	42511
Lebanon	6006669	1.56519e+06	8643.39	3969.02	18.6921	1921.26	68.729	0	0	0	0	0	0	2665.69
Liberia	4613828	2.51379e+06	303584	110450	8045.31	31766.9	5445.43	0	6167.58	5700.41	120218	653.89	4661.06	10474
Libya	6293254	1.81066e+06	17126.5	5398.43	54.9862	4578.91	139.879	377.947	253.691	0	0	0	0	6322.67
Saint Lucia	178011	54826.2	972.925	160.451	137.765	118.37	2.80973	0	0	0	0	76.9038	0	476.626
Sri Lanka	20798491	5.99882e+06	119284	14104.4	5117.17	16934.9	680.645	0	0	1220.86	137.968	21523.9	0	59564.6
Lesotho	2203825	1.75577e+06	83195.7	54072.4	4167.31	16744.8	2907.48	0	0	0	0	0	0	5303.72
Lithuania	2908234	1.22352e+06	6654.5	286.146	0	1416.63	0	0	0	0	0	0	0	4951.72
Luxembourg	575739	134956	189.411	15.7664	0	122.688	0	0	0	0	0	0	0	50.9566
Latvia	1970526	835010	4889.06	156.236	0	964.626	0	0	0	0	0	0	0	3768.2
Morocco	35276793	9.3305e+06	126096	57280.5	1288.91	39284.9	1465.15	1073.29	805.563	0	183.706	0	0	24713.6
Monaco	38498.6		0		0	0	0	0	0	0	0	0	0	0
Republic of Moldova	4059609	1.61364e+06	14020.5	969.695	0.156199	5710.98	35.8886	0	0	0	0	0	0	7303.76
Madagascar	24894543	1.02392e+07	943906	437527	34900	130613	41466.3	0	16655.1	15630.3	213017	1514.62	0	52582.4
Maldives	427753	67540.6	1234.46	164.927	1.16592	101.593	10.4634	0	0	46.5416	0	420.757	0	489.015
Mexico	127540430	3.11995e+07	312545	77867.6	31514.9	79719.4	7894.71	5065.52	0	0	7.18024	17737.3	0	92738.6
Marshall Islands	53065.6		0		0	0			0					0
The former Yugoslav Republic of Macedonia	2081200	670229	1740.53	580.57	0.806344	582.553	23.3584	0	0	0	0	0	0	553.239
Mali	17994835	1.36776e+07	2672242	767504	6689.04	172941	58556.2	1310.36	12547.5	22065.3	1542196	1136.56	0	87295.8
Malta	429357	111743	267.942	5.16278	0	195.236	0	0	0	0	0	0	0	67.5436
Myanmar	52885215	2.1567e+07	751174	332236	46551.6	140660	6122.47	1714.8	0	30500.5	13072.6	18547.8	0	161769
Montenegro	628614	201709	421.198	91.3226	0.131186	149.761	5.45253	0	0	0	0	0	0	174.53
Mongolia	3027396	962915	11922.2	3962.08	11.9967	3268.31	75.2949	0	0	0	0	0	0	4604.49
Mozambique	28829471	1.78889e+07	1.91895e+06	538356	53703.3	184781	28813.8	1688.14	14228.3	26441.8	979533	2370.33	0	89034.9
Mauritania	4301022	2.19352e+06	223813	101940	499.241	32789.3	7646.92	306.157	3332.35	67.6285	66972.5	170.675	0	10088.5
Mauritius	1262126	413536	3497.51	858.166	4.72464	919.889	36.8033	0	0	0	0	200.834	0	1477.1
Malawi	18091580	8.34492e+06	834592	266265	3244	81089.8	32548.2	924.777	7395.41	13564.2	395046	1245.45	410.393	32858.8
Malaysia	31187264	7.27361e+06	181466	13930.6	66828.3	44600.7	367.379	0	0	61.5548	193.036	28964.8	0	26519.4
Namibia	2479711	1.12914e+06	55166.4	26292.2	1726.87	12077.7	2699.55	129.149	761.969	0	6447.07	0	0	5031.94
Niger	20672980	1.49717e+07	2.74376e+06	938916	6617.85	288157	89663.8	1944.92	12374.1	5834.27	1.26915e+06	1483.31	0	129615
Nigeria	185989645	1.44977e+08	20140288	7.78613e+06	280594	2.74221e+06	563525	8189.71	235328	181522	7420057	37192.4	16291.5	869248
Nicaragua	6149929	1.57136e+06	37597.8	11193.9	533.571	6793.45	962.863	0	0	0	478.036	3133.07	0	14502.9
Niue	1623.12		0		0	0			0					0
Netherlands	16987325	4.56032e+06	8631.74	1065.92	0	5439.92	0	0	0	0	0	0	0	2125.91
Norway	5254691	1.2503e+06	3324.19	237.055	0	1807.47	0	0	0	0	0	0	0	1279.67
Nepal	28982772	9.27879e+06	395711	201321	48129.3	53250.8	4586.12	2392.67	0	12545.3	474.935	11516.9	0	61493.8
Nauru	11346.9		0		0	0	0	0	0	0	0	0	0	0
New Zealand	4660834	1.08621e+06	3141.43	173.469	0	998.38	0	0	0	0	0	0	0	1969.58
Oman	4424757	880000	5900.13	494.907	0	1550.54	0	0	0	0	0	0	0	3854.68
Pakistan	193203481	8.80488e+07	4213359	2.56092e+06	61098.5	839486	54326.1	7819.07	0	0	69815.4	101398	0	518498
Panama	4034124	983683	18017.7	6446.1	267.04	3341.15	377.187	0	0	0	0.575953	1108.72	0	6476.88
Peru	31773838	8.08447e+06	157033	32311	10985.4	61361.3	2328.91	0	0	0	461.412	3048.71	0	46536.4
Philippines	103320224	3.3905e+07	1.43149e+06	336297	126446	365472	18617.1	5.22794	9755.46	16186	2149.29	271194	0	285368
Palau	21502.9		0		0	0			0					0
Papua New Guinea	8084993	3.4017e+06	362667	72216.5	35958.4	33075	3162.92	778.982	0	12354.9	173916	532.788	0	30671.9
Poland	38224407	1.29098e+07	46647.6	2698.41	0	24724.4	0	0	0	0	0	0	0	19224.8
Democratic People's Republic of Korea	25368619	8.63606e+06	122322	28382	2530.74	21819.2	658.416	0	0	0	4.46882	0	0	68927.5
Portugal	10371628	3.07765e+06	10593.6	336.802	0	8379.47	0	0	0	0	0	0	0	1877.35
Paraguay	6725303	1.88547e+06	36754	12159.5	1727.71	6287.05	464.694	0	0	0	0	3558.36	0	12556.7
		1.13581e+06	8943.57	1497.02	201.338	4261.6	44.1731	0	0	0	0	0	0	2939.44
Qatar	2569801	385504	2033.06	93.6296	0	295.321	0	0	0	0	0	0	0	1644.11
Romania	19778087	7.78195e+06	52415.8	7092.43	1.39652	24938	126.331	0	0	0	0	0	0	20257.6
Russian Federation	143964510	6.48737e+07	511485	44845.3	0	145429	1741.08	0	0	0	0	0	0	319470
Rwanda	11917511	4.40718e+06	462269	126834	21394.5	45978.3	11930.8	0	5771.09	0	220657	525.222	0	29178
Saudi Arabia	32275689	6.92982e+06	47781.6	3245.86	0	15420.5	0	0	0	0	0	0	0	29115.3
Sudan	39578826	1.93815e+07	1.17746e+06	551580	16612.7	182813	18039.4	3975.77	21005.3	1810.24	190824	1914.24	0	188887
Senegal	15411614	6.27453e+06	596186	216202	2721.34	77149.8	14829.1	715.342	9847.55	8242.54	225890	1665.69	0	38923.5
Singapore	5622453	975555	8052.92	104.846	0	7526.67	0	0	0	0	0	0	0	421.406
Solomon Islands	599426	167604	9411.08	2662.8	1063.11	1369.8	138.647	33.6869	0	0	2664.07	52.1919	0	1426.78
Sierra Leone	7396182	6.07835e+06	1.04633e+06	356254	14491.9	86787.8	28307.2	0	9382.59	3628.11	504927	1377.7	1786.61	39387.2
El Salvador	6344720	1.91921e+06	39112.6	8859.79	1956.63	7226.34	326.856	0	0	0	0	2246.02	0	18496.9
San Marino	33202.4		0		0	0	0	0	0	0	0	0	0	0
Somalia	14317989	1.21766e+07	1446182	886677	17828.7	260447	54541.9	910.52	12235.9	0	127955	792.073	0	84793.8
Serbia	8820081	3.18662e+06	9530.29	3198.79	0.221305	3502.57	80.6799	0	0	0	0	0	0	2748.03
South Sudan	12230730	8.40339e+06	988414	456635	7001.07	133552	22339.2	764.551	13172.9	1813.32	304422	602.372	7853.73	40258.4
Sao Tome and Principe	199909	70388.3	3669.55	1624.7	284.678	810.173	175.063	0	67.8765	334.375	101.655	0	0	271.03
Suriname	558360	182571	3018.48	672.467	119.259	523.025	39.2977	0	69.6943	0	1.97008	421.527	0	1171.24
Slovakia	5444225	1.73971e+06	7201.26	378.421	0	3259.68	0	0	0	0	0	0	0	3563.17
Slovenia	2077860	632845	1376.46	126.564	0	791.957	0	0	0	0	0	0	0	457.934
Sweden	9837541	2.61873e+06	6192.72	487.261	0	3001.95	0	0	0	0	0	0	0	2703.5
Swaziland	1343098	830590	42715.3	23702.8	3706.92	8692.96	2180.28	0	365.929	0	199.417	0	0	3866.99
Seychelles	94229	31055.1	455.228	12.6291	0	130.785	0	0	0	0	0	0	0	311.813
Syrian Arab Republic	18430453	8.80868e+06	94491.4	67229.6	3909.22	14386.7	1503.85	0	188.937	0	44.1994	0	0	7228.91
Chad	14452545	1.3e+07	2.03959e+06	1.02281e+06	18823.6	306737	59852.1	988.023	26638.4	10091.7	492629	974.001	1124.56	98916.1
Togo	7606369	4.33176e+06	625025	188818	4060.66	60897.2	13795	376.905	7658.66	544.504	320999	927.119	17.0216	26931.3
Thailand	68863519	2.21377e+07	457873	70733.5	38399.6	111825	902.641	0	0	40.4979	1454.96	28150.5	0	206367
Tajikistan	8734951	2.64616e+06	79542.6	21526.9	275.51	27965.1	1116.67	0	0	0	79.8999	0	0	28578.6
Turkmenistan	5662542	2.12253e+06	49981.9	22566.3	52.6135	15869.7	179.581	0	0	0	0	0	0	11313.7
Timor-Leste	1268667	467999	24207.7	10581.3	522.706	5784.39	285.109	0	0	2332.85	19.5543	253.918	0	4427.97
Tonga	107118	28347.7	624.002	134.713	19.6431	140.575	10.2372	0	0	38.9685	0	80.6674	0	199.198
Trinidad and Tobago	1364965	505358	3019.59	127.445	0	786.095	0	0	0	0	0	0	0	2106.05
Tunisia	11403249	3.05304e+06	24851.1	8665.46	180.974	9433.27	242.161	0	0	0	0	0	0	6329.24
Turkey	79512426	2.11118e+07	123354	35210.9	639.243	31382.5	663.205	0	0	0	0	0	0	55458.3
Tuvalu	11096.2		0		0	0			0					0
United Republic of Tanzania	55572195	2.73277e+07	3.05974e+06	1.18906e+06	77760.4	339405	102702	2597.22	57110.9	25370.5	1.09565e+06	3345.05	1553.92	165184
Uganda	41487969	2.13018e+07	2.26933e+06	861660	23528	286524	53756.7	389.595	59036.6	9083.64	798863	4361.78	1865.56	170262
Ukraine	44438626	2.02555e+07	150198	20503.3	0	26635.4	803.735	0	0	0	0	0	0	102256
Uruguay	3444012	1.04871e+06	4123.15	264.751	0	1778.14	0	0	0	0	0	0	0	2080.26
United States of America	322179605	1.00384e+08	267884	20834.7	0	110163	0	0	0	0	0	0	0	136886
Uzbekistan	31446789	8.57928e+06	107973	14852.9	113.959	40453.3	498.341	0	0	0	18.2166	0	0	52036.2
Saint Vincent and the Grenadines	109644	36717.1	553.571	119.896	65.8077	136.682	2.52646	0	0	0	0	29.6588	0	199
Venezuela (Bolivarian Republic of)	31568183	9.03355e+06	163422	42784.6	36536.5	24134.8	1344.81	0	231.074	0	6121.64	9492.1	57.2939	42719.2
Viet Nam	94569066	2.51928e+07	638471	81844.1	125221	90059.1	1244.34	2697.31	0	988.506	941.485	27801.1	0	307675
Vanuatu	270405	76880.7	4137.56	2158.13	662.23	518.972	72.6947	10.764	0	25.7589	120.517	13.706	0	554.787
Samoa	195137	47093.4	849.674	274.73	10.6522	227.52	15.4414	0	0	38.5704	0	28.1232	0	254.636
Yemen	27584209	1.23746e+07	554415	258601	6484.63	115303	5419.84	2226.71	2996.19	30.4596	58260.2	1291.73	0	103802
South Africa	56015475	2.75815e+07	848092	401044	72563.1	236015	39051.4	0	13874.5	0	5488.43	0	0	80055
Zambia	16591381	8.88344e+06	999833	350341	23145	104437	39865.3	316.205	13817	3150.97	411100	815.336	0	52844.5
Zimbabwe	16150357	8.43727e+06	554482	255164	20714.4	94571.3	43440.5	1274.74	5013.92	46.2679	108495	593.529	0	25168.6
