# Supplementary material for: Burden of disease from inadequate water, sanitation and hygiene for selected adverse health outcomes: An updated analysis with a focus on low- and middle-income countries
Source: Int J Hyg Environ Health. 2019 Jun;222(5):765–77. doi: 10.1016/j.ijheh.2019.05.004 (PMC6593152; doi:10.1016/j.ijheh.2019.05.004)
Supplement: Multimedia component 5 [file mmc5.xlsx]

## Sheet: Tabelle1
DALYs ('000) attributable to inadequate water, sanitation and hygiene, by cause and WHO member state for the year 2016
	Afghanistan	Angola	Albania	United Arab Emirates	Argentina	Armenia	Antigua and Barbuda	Australia	Austria	Azerbaijan	Burundi	Belgium	Benin	Burkina Faso	Bangladesh	Bulgaria	Bahrain	Bahamas	Bosnia and Herzegovina	Belarus	Belize	Bolivia (Plurinational State of)	Brazil	Barbados	Brunei Darussalam	Bhutan	Botswana	Central African Republic	Canada	Switzerland	Chile	China	Côte d'Ivoire	Cameroon	Democratic Republic of the Congo	Congo	Colombia	Comoros	Cape Verde	Costa Rica	Cuba	Cyprus	Czech Republic	Germany	Djibouti	Denmark	Dominican Republic	Algeria	Ecuador
Population ('000)	34656	28813.5	2926.35	9269.61	43847.4	2924.82	100.965	24125.8	8712.13	9725.38	10524.1	11358.4	10872.3	18646.4	162952	7131.49	1425.17	391.232	3516.81	9480.05	366.954	10887.9	207653	284.993	423.195	797.753	2250.26	4594.62	36289.8	8401.74	17909.8	1.41142e+06	23695.9	23439.2	78736.2	5125.83	48653.4	795.603	539.559	4857.27	11476	1170.13	10611	81914.7	942.344	5711.87	10648.8	40606.1	16385.1
Total DALYs	18144.4	16720.3	883.876	1576.74	12020.8	957.426	26.4497	5580.73	2402.57	2892.85	6727.28	3237.71	7063.13	11597.9	47511.1	3069.62	241.628	111.559	1253.23	3872.64	102.883	3814.6	61533.6	98.2269	87.4797	276.688	938.603	4171.08	8895.59	2075.86	4448.83	376371	18297	15809.6	54895	2480.65	13419.9	387.389	138.592	1092.34	3371.43	243.452	3426.27	25791	451.414	1573.3	3304.88	10833	4176.6
Total WASH-attributable DALYs	694.11	2106.79	2.51151	1.88688	77.4704	2.77123	0.0682725	5.04912	1.70085	23.7803	892.374	6.94803	1028.46	2222.42	1415.85	7.0565	0.310289	0.267222	1.88464	5.89809	0.769071	86.9312	536.33	0.4308	0.136754	3.97111	24.2911	573.022	10.5068	2.30524	7.09553	1315.73	1709.07	1608.22	8711.91	265.148	118.949	31.8663	2.80265	7.78266	28.2484	0.207181	6.26259	35.9048	23.5357	2.59023	32.9347	137.443	51.9672
% of total DALYs	0.0382547	0.126002	0.00284147	0.0011967	0.00644472	0.00289446	0.00258122	0.000904743	0.000707929	0.00822037	0.13265	0.00214597	0.145609	0.191623	0.0298003	0.00229881	0.00128416	0.00239534	0.00150382	0.00152301	0.00747518	0.022789	0.00871605	0.00438576	0.00156327	0.0143523	0.02588	0.13738	0.00118113	0.0011105	0.00159492	0.00349584	0.0934069	0.101724	0.158701	0.106886	0.00886365	0.0822592	0.0202223	0.00712479	0.00837875	0.000851016	0.00182781	0.00139214	0.0521379	0.00164637	0.00996548	0.0126874	0.0124425
Diarrhoeal diseases	455.218	984.781	0.919622	0.760311	12.2521	1.32081	0.0108635	0.539886	0.360356	12.6772	419.21	0.693201	408.771	551.164	855.637	1.9656	0.109005	0.0480765	0.841474	2.03987	0.372681	47.0134	208.756	0.0382382	0.00956119	2.48845	13.565	228.497	2.16645	0.348887	1.03603	379.173	739.311	690.5	3102.85	100.255	32.1852	22.1033	1.31703	3.0616	6.86467	0.0638801	0.955546	8.13034	16.1146	0.347191	18.9434	72.9166	14.1572
Soil-transmitted helminth infections	28.958	25.658	0.00134942	0	4.43428	0.0115404	0	0	0	0.0674408	15.3995	0	8.86984	9.44187	281.438	0	0	0	0	0	0.0458976	7.24681	71.7648	0	0	0.0893767	2.09302	11.478	0	0	0	254.995	43.2283	43.3668	159.148	8.49443	46.1712	1.28155	0.0039837	2.75954	9.71516	0	0	0	0.297478	0	0.0650815	0.722583	18.6153
Respiratory infections	183.037	267.827	1.48642	1.12657	60.4455	1.39072	0.057409	4.50924	1.34049	10.7278	99.8092	6.25483	110.714	148.933	244.759	5.01825	0.201284	0.219145	0.987813	3.80503	0.329908	28.0441	228.721	0.392562	0.127193	1.33609	6.21275	56.5224	8.34037	1.95635	6.0595	649.159	283.853	221.415	818.533	25.337	35.6713	6.39757	1.17826	1.93111	11.6046	0.143301	5.30704	27.7744	4.58084	2.24304	12.6019	58.1613	18.2502
Malnutrition (only PEM)	9.78038	67.7997	0.104113	0	0.338477	0.0481534	0	0	0	0.307859	42.7275	0	41.5113	47.9862	30.9056	0.0630007	0	0	0.055357	0.0531911	0.0205397	4.45787	10.1029	0	0	0.0408438	0.769192	13.7431	0	0	0	9.39267	57.9619	42.788	343.781	9.83833	3.69453	1.54155	0.0574281	0.0304188	0.0639801	0	0	0	1.43338	0	1.01139	2.01282	0.902692
Trachoma	1.63614	0	0	0	0	0	0	0	0	0	0.136765	0	0.872338	0.812144	0	0.00964698	0	0	0	0	0	0	5.7832	0	0	0	0.0910123	0.133208	0	0	0	20.7655	0.805211	0.619475	0	0	0	0	0	0	0	0	0	0	0.0635686	0	0	2.95602	0
Schistosomiasis	0	23.1686	0	0	0	0	0	0	0	0	9.60185	0	21.0138	17.0685	0	0	0	0	0	0	0	0	8.78996	0	0	0	1.08715	4.57384	0	0	0	1.90515	51.4705	23.6483	117.56	4.63391	0	0	0	0	0	0	0	0	0.345558	0	0.199829	0.573649	0
Subtotal drinking-water, sanitation and hygiene	678.63	1369.23	2.51151	1.88688	77.4704	2.77123	0.0682725	5.04912	1.70085	23.7803	586.885	6.94803	591.752	775.406	1412.74	7.0565	0.310289	0.267222	1.88464	5.89809	0.769027	86.7622	533.918	0.4308	0.136754	3.95476	23.8181	314.948	10.5068	2.30524	7.09553	1315.39	1176.63	1022.34	4541.87	148.558	117.722	31.324	2.55671	7.78266	28.2484	0.207181	6.26259	35.9048	22.8354	2.59023	32.8216	137.343	51.9254
Malaria	15.4793	737.558	0	0	0	0	0	0	0	0	305.488	0	436.706	1447.01	3.10699	0	0	0	0	0	4.40498e-05	0.169008	2.41169	0	0	0.0163468	0.473013	258.074	0	0	0	0.343721	532.437	585.878	4170.04	116.59	1.22677	0.542319	0.245941	0	0	0	0	0	0.700353	0	0.113118	0.0998166	0.0417604
Subtotal water resource management	15.4793	737.558	0	0	0	0	0	0	0	0	305.488	0	436.706	1447.01	3.10699	0	0	0	0	0	4.40498e-05	0.169008	2.41169	0	0	0.0163468	0.473013	258.074	0	0	0	0.343721	532.437	585.878	4170.04	116.59	1.22677	0.542319	0.245941	0	0	0	0	0	0.700353	0	0.113118	0.0998166	0.0417604
[truncated: 134 more columns]
